# Supplementary material for: Ultrasound-assisted recovery of humic substances from municipal digestate using response surface methodology
Source: Ultrason Sonochem. 2026 Apr 26;130:107863. doi: 10.1016/j.ultsonch.2026.107863 (PMC13195769; doi:10.1016/j.ultsonch.2026.107863)
Supplement: Supplementary Data 1 [file mmc1.xlsx]

## Sheet: Table S1
Data extracted on 29/09/2024 13:06:25 from [ESTAT]											Data extracted on 29/09/2024 13:06:25 from [ESTAT]
Dataset:	Sewage sludge production and disposal [env_ww_spd__custom_13058573]										Dataset:	Sewage sludge production and disposal [env_ww_spd__custom_13058573]
Last updated:	05/07/2024 23:00										Last updated:	05/07/2024 23:00
Time frequency		Annual									Time frequency		Annual
Wastewater treatment plant parameters		Sludge production - NET TOTAL (URBAN + OTHER)									Wastewater treatment plant parameters		Sludge disposal - compost and other applications
Wastewater treatment plants		ALL wastewater treatment plants - total									Wastewater treatment plants		Urban + Other wastewater treatment plants - total
Unit of measure		Thousand tonnes									Unit of measure		Thousand tonnes
TIME	2022		2022				Net sludge proudction				TIME	2022		2022				Sludge disposal - compost and AD
GEO (Labels)	Urban		Other				5431810	tonnes			GEO (Labels)	URBAN		Other WWTP				50568.8	Tonnes
Belgium	:		:				5431.81	thousand tonnes			Belgium	0		:				50.5688	Thousand tonnes
Bulgaria	:		:				5.43181	million tonnes			Bulgaria	:		:				0.0505688	Million tonnes
Czechia	243.76		:								Czechia	112.59		:
Denmark	:		:								Denmark	:		:
Germany	:		:								Germany	:		:
Estonia	21.77		9.86								Estonia	2.79		0.06
Ireland	59.76		:								Ireland	4.21		:
Greece	:		:								Greece	:		:
Spain	:		:								Spain	:		:
France	1123.31		:								France	526.8		:
Croatia	35.3		8.32								Croatia	2.15		3.84
Italy	:		:								Italy	:		:
Cyprus	8.31		:								Cyprus	4.8		:
Latvia	20.39		:								Latvia	0.91		:
Lithuania	48.38		:								Lithuania	20.24		:
Luxembourg	12.52	e	:								Luxembourg	0.04	e	:
Hungary	248.08		27.32								Hungary	193.34		10.72
Malta	9.26		0								Malta	0		0
Netherlands	349.6		:								Netherlands	0		:
Austria	196.45		:								Austria	38.8		:
Poland	580.66		431.78								Poland	22.78		1.54
Portugal	:		:								Portugal	:		:
Romania	207.21		155.09								Romania	1.78		16.57
Slovenia	26.11		0								Slovenia	0.22		0
Slovakia	55.05		:								Slovakia	28.8		:
Finland	:		:								Finland	:		:
Sweden	203.8		:								Sweden	:		:
Iceland	:		:								Iceland	:		:
Norway	167.65		:								Norway	41.27		:
Switzerland	:		:								Switzerland	:		:
United Kingdom	:		:								United Kingdom	:		:
Bosnia and Herzegovina	:		:								Bosnia and Herzegovina	:		:
Albania	96.5		:								Albania	:		:
Serbia	14		8.3								Serbia	:		:
Türkiye	348.04		715.23								Türkiye	37.31		16.8
	4075.91		1355.9									1038.83		49.53
Special value											Special value
:	not available		not available								:	not available
Available flags:											Available flags:
e	estimated										e	estimated

## Sheet: Table S2
Energy and cost calculations for product-normalised quantities from CE & UAE
Consumables									Extraction
Weight of KOH - for 200 ml 0.1M KOH as extractant									CE		Yield (200ml KOH)		Yield (per g feed)		Energy
	Strength of solution	0.1	mol L-1 (M)							HA	1.0158	g	0.20316	g g-1db	0.281	kWh
	Volume of solution	0.2	L							FA	2.1708	g	0.43416	g g-1db	0.281	kWh
	Moles of KOH	0.02	mol
	Mass of KOH	1.1222	g						UAE	HA	2.12335	g	0.42467	g g-1db	0.044	kWh
										FA	2.15045	g	0.43009	g g-1db	0.044	kWh
Weight of HCL - for 200 ml 0.1M KOH as extractant
	Strength of solution	6	mol L-1 (M)		Volume of HCl	9.04				Energy intensity (EI)						Chemical intensity (CI)
	Volume of solution	0.00905333	L			9.09			CE-HA	0.276629	kWh g-1 HA				CE-KOH-HA	1.10475	g KOH g-1 HA
	Moles of HCl	0.05432	mol			9.03									CE-HCl-HA	1.9497	g HCl g-1 HA
	Mass of HCl	1.98051	g		Avg	9.05333			UAE-HA	0.020722	kWh g-1 HA				UAE-KOH-HA	0.528504	g KOH g-1 HA
															UAE-HCl-HA	0.932728	g HCl g-1 HA
Reference cost
	Electricitiy (commercial)	0.1902	€ kWh-1	2025 Eurostat						Energy cost (Cenergy)						Chemical cost (Cchem)
									CE-HA	52.6149	€ kg-1 HA				CE-KOH-HA	66.0638	€ kg−1 HA
Consumable cost															CE-HCl-HA	226.72	€ kg−1 HA
	KOH	59.8	€ kg-1	221473 - Sigma					UAE-HA	3.94132	€ kg-1 HA				UAE-KOH-HA	31.6046	€ kg−1 HA
		0.0598	€ g-1												UAE-HCl-HA	108.462	€ kg−1 HA
	HCl	128	€ 2.5L-1	258148 - Sigma
		51.2	€ L-1						Total cost = Cenergy + Cchem(KOH) + Cchem(HCl)
		440.3	g									CE - HA	345.398	€ kg-1 HA	Note: produces FA as well on the same extraction
		0.116284	€ g-1									UAE - HA	144.008	€ kg-1 HA
Standard HA cost												STD - HA	371	€ kg-1 HA
	Standard Na-HA	37.1	€ 100 g-1	H16752- Sigma
		0.371	€ g-1
